# Supplementary material for: Structural basis of drug recognition by human MATE1 transporter
Source: Nat Commun. 2025 Oct 27;16:9444. doi: 10.1038/s41467-025-64490-z (PMC12559748; doi:10.1038/s41467-025-64490-z)
Supplement: Supplementary file 3 — Supplementary Data 1 [file 41467_2025_64490_MOESM3_ESM.xlsx]

## Sheet: Sheet1
Primers used for site-directed mutagenesis of hMATE1
Primer name
L92A-For		5'-CGT GTC CGT CGG CTT TGG AGC CTC TAG CGC CTG CGA TAC CC-3'
L92A-Rev		5'-GGG TAT CGC AGG CGC TAG AGG CTC CAA AGC CGA CGG ACA CG-3'
E273A-Rev		5'-CCA CTT CGT AGG CCC ACC AGG CCA TAC ACA GCA TCA GCA TGC-3'
E273Q-For		5'-GCA TGC TGA TGC TGT GTA TGC AGT GGT GGG CCT ACG AAG TG-3'
E273Q-Rev		5'-CAC TTC GTA GGC CCA CCA CTG CAT ACA CAG CAT CAG CAT GC-3'
W274A-For		5'-GCA TGC TGA TGC TGT GTA TGG AAG CCT GGG CCT ACG AAG TGG GC-3'
W274A-Rev		5'-GCC CAC TTC GTA GGC CCA GGC TTC CAT ACA CAG CAT CAG CAT GC-3
W274F-For		5'-GCA TGC TGA TGC TGT GTA TGG AAT TCT GGG CCT ACG AAG TGG GC-3'
W274F-Rev		5'-GCC CAC TTC GTA GGC CCA GAA TTC CAT ACA CAG CAT CAG CAT GC-3'
Y277A-For		5'-GCT GTG TAT GGA ATG GTG GGC CGC CGA AGT GGG CTC CTT CCT GTC-3'
Y277A-Rev		5'-GAC AGG AAG GAG CCC ACT TCG GCG GCC CAC CAT TCC ATA CAC AGC-3'
Y277F-For		5'-GCT GTG TAT GGA ATG GTG GGC CTT CGA AGT GGG CTC CTT CCT GTC-3'
Y277F-Rev		5'-GAC AGG AAG GAG CCC ACT TCG AAG GCC CAC CAT TCC ATA CAC AGC-3'
E273A-For		5'-GCA TGC TGA TGC TGT GTA TGG CCT GGT GGG CCT ACG AAG TGG-3'
Y299A-For		5'-GGG AGC CCA GAG CAT CGT GGC CGA GCT GGC CAT CAT CGT GTA TAT G-3'
Y299A-Rev		5'-CAT ATA CAC GAT GAT GGC CAG CTC GGC CAC GAT GCT CTG GGC TCC C-3'
Y299F-For		5'-GGG AGC CCA GAG CAT CGT GTT CGA GCT GGC CAT CAT CGT GTA TAT G-3'
Y299F-Rev		5'-CAT ATA CAC GAT GAT GGC CAG CTC GAA CAC GAT GCT CTG GGC TCC C-3'
Y306A-For		5'-CGA GCT GGC CAT CAT CGT GGC CAT GGT GCC TGC CGG CTT TTC-3'
Y306A-Rev		5'-GAA AAG CCG GCA GGC ACC ATG GCC ACG ATG ATG GCC AGC TCG-3
Y306F-For		5'-CGA GCT GGC CAT CAT CGT GTT CAT GGT GCC TGC CGG CTT TTC-3'
Y306F-Rev		5'-GAA AAG CCG GCA GGC ACC ATG AAC ACG ATG ATG GCC AGC TCG-3'
E389A-For		5'-CGC CGT GTC TCA CCT GTT TGC CGC CCT GGC CTG TAC ATC TG-3'
E389A-Rev		5'-CAG ATG TAC AGG CCA GGG CGG CAA ACA GGT GAG ACA CGG CG-3'
