# Supplementary material for: Structural basis of drug recognition by human MATE1 transporter
Source: Nat Commun. 2025 Oct 27;16:9444. doi: 10.1038/s41467-025-64490-z (PMC12559748; doi:10.1038/s41467-025-64490-z)
Supplement: Supplementary file 11 — Source data [file 41467_2025_64490_MOESM11_ESM.xlsx]

## Sheet: Figure 1
Figure 1d	Fluorescence 360/460nm
		Induced				Control
	No Fab	2220.5	2460.5	2460.5	2886.5	498.5	152.5	147.5	193.5
	Fab3	2072.5	2389.5	1833.5	3009.5	0	143.5	143.5	0
	Fab6	424.5	654.5	390.5	594.5	169.5	135.5	5.5	291.5
Figure 1e
	Induced		Control
	0.899772	0.842637	0.198388	0.149456	pmol/MPP/mg protein/min

## Sheet: Figure 6a
										Normalized (% of wt)
			uptake MPP (pmol/mg/min/membrane protein)							Mean	SEM					Normalized (% of wt)
	hMATE1-wt		3.96941	4.41001				hMATE1-wt		100	7.4361			hMATE1-wt		94.7419	105.258
	E389A		1.14418	0.876227	1.10983			E389A		24.9042	2.39823			E389A		27.3093	20.9138	26.4894
	E389Q		0.29921	0.213181	0.296277			E389Q		6.43377	0.753314			E389Q		7.14155	5.08822	7.07155
	E273A		0.643188	0.329974	0.589612			E273A		12.4334	2.3993			E273A		15.3516	7.87582	14.0729
	E273Q		0.201526	0.176494	0.126431			E273Q		4.01341	0.567598			E273Q		4.81003	4.21257	3.01765
	W274A		1.15479	1.06784	0.519832			W274A		21.8191	4.8806			W274A		27.5626	25.4872	12.4074
	W274F		1.02667	0.971836	0.829263			W274F		22.4978	1.8361			W274F		24.5046	23.1958	19.7929
	Y306F		3.05669	3.34399	3.64435			Y306F		79.9184	5.83574			Y306F		72.9572	79.8145	86.9835
	Y306A		3.2616	3.85358	3.37197			Y306A		83.4359	6.16968			Y306A		77.8479	91.9774	80.4822
	Y277A		0.800392	0.591367	0.588101			Y277A		15.7518	1.86962			Y277A		19.1038	14.1148	14.0368
	Y277F		2.51314	1.81288	2.0597			Y277F		50.8048	5.57593			Y277F		59.9836	43.2699	49.161
	Y299F		8.19444	8.35589	5.39599			Y299F		174.605	24.7032			Y299F		195.585	199.438	128.792
	Y299A		4.75254	5.52174	3.62437			Y299A		110.578	14.3788			Y299A		113.434	131.793	86.5066
	L92A		3.16646	4.25296	3.36793			L92A		85.8242	9.1543			L92A		75.5771	101.51	80.3858

## Sheet: Figure 6c
Cimetidine					Metformin
	Y299A					Y299A
(µM)	% of control				(µM)	% of control
0.001	82.184	61.4499	117.816		0.001	91.4004	101.867	106.732
0.004	126.024	136.443	139.497		0.1	78.8499	85.3674	108.396
0.16	100.446	110.4	110.852		1	89.8019	64.7447	74.5738
0.8	125.2	110.118	119.848		10	80.7845	91.8848	73.1969
4	81.2149	73.5032	49.7257		50	83.8293	77.7949	86.435
20	34.416	24.2209	30.6939		250	53.1017	55.2726	46.8445
100	5.83576	21.9742	2.54219		1250	81.02588562*	20.6968	16.5182
	Y299F					Y299F
(µM)	% of control				(µM)	% of control
0.001	57.1233	109.528	133.349		0.001	81.105	119.28	99.614
0.004	127.771	97.3574	79.4896		1	122.36	76.484	93.934
0.16	103.084	87.1299	132.267		50	77.344	80.767	99.882
0.8	104.034	91.4083	76.1826		250	46.725	66.637	70.737
4	42.8668	26.1407	78.7086		1250	4.9813	5.8169	36.732
20	22.4171	26.4707	3.62307		3750	10.003	21.648	13.053
100	16.7621	0	34.0545		37500	0	0	0
	wt					wt
(µM)	% of control				(µM)	% of control
0.001	94.452	110.423	95.1251		0.001	103.653	98.5477	97.7988
0.004	101.822	103.61	103.672		2	70.4339	80.1313	84.3533
0.16	117.309	133.411	130.114		10	84.2052	75.5489	75.9611
0.8	95.6595	83.0857	89.2788		50	43.6214	46.3378	45.1537
4	39.134	49.2268	49.2808		100	22.9787	23.6016	18.8677
20	15.3832	18.2029	15.7004		250	10.3127	9.43679	8.56086
100	6.92887	5.23342	6.65003		1250	46.73788452*	0	0
	Y277F					Y277F
(µM)	% of control				(µM)	% of control
0.001	82.5203	109.884	107.596		0.001	85.9558	106.478	107.567
0.02	107.729	84.2661	107.135		1	129.747	119.242	132.192
0.16	115.92	110.962	98.1557		10	94.4468	103.088	102.555
0.8	82.6476	90.3015	86.8713		50	112.616	107.753	78.1415
4	58.2751	65.2673	68.2195		250	31.682	37.2889	50.302
20	22.7757	18.492	23.6851		1250	10.3695	10.7532	10.9834
100	6.02267	1.48513	5.32459		4000	5.07174	0.805328	0.00693556
	Y306A					Y306A
(µM)	% of control				(µM)	% of control
0.001	100.381	99.619	0.3621382*		0.001	104.376	105.179	90.4453
0.16	102.288	110.947	93.9974		1	69.0457	100.362	95.7727
4	37.9805	53.1478	44.8587		100	60.0688	102.426	74.6507
20	39.8705	38.5568	29.7362		250	50.932	40.0873	88.0851
100	13.0343	30.6458	28.7919		1250	18.5987	14.9838	25.8285
400	8.54162	11.0996	11.0996		4000	15.3848	25.7718	13.2542
					40000	2.13492	2.65834	1.87321
	W274A					W274A
(µM)	% of control				(µM)	% of control
0.01	99.9214	95.6748	104.404		0.001	102.026	98.8548	99.1191
0.16	110.765	136.421	125.181		1	91.7052	108.833	109.386
0.8	108.361	138.815	110.248		10	65.1433878*	107.985	109.011
4	97.9288	92.6779	80.5178		50	91.2735	97.1367	88.2144
20	173.3232001*	76.493	77.3499		100	79.1507	58.9985	95.3255
100	32.7372	35.5312	31.0608		250	52.8993	59.8767	69.5376
400	4.05581	18.6379	6.86989		1250	4.80599	29.4058	37.0767
					4000	23.2915	22.7293	9.61152
	Y306F
(µM)	% of control					Y306F
0.001	83.2977	115.603	101.099		(µM)	% of control
0.04	102.899	61.9340847*	113.78		1	134.199	81.5373	136.408
0.16	96.6993	105.206	122.561		100	66.8355	75.8026	54.999
0.8	57.557	85.101	75.1975		250	22.9983	75.1052	24.7237
4	19.016	24.6316	25.5183		1250	10.6496	0	0
100	57.0586544*	30.547	27.488		4000	0	5.30975	14.2118
400	18.703	19.0278	16.7545
	W274F					W274F
(µM)	% of control				(µM)	% of control
0.001	82.8265	100.477	116.697		0.001	76.2098	130.083	93.7071
0.16	80.6472	84.4498	97.2838		1	88.7281	94.2959	88.0018
0.8	105.524	134.7508*	114.104		100	82.5506	84.1709	82.0876
4	87.1614	66.897	66.0755		250	59.9924	68.7542	54.4586
20	49.8109	42.9222	48.6628		1250	33.7517	47.2313	36.223
100	30.3382	31.4692	31.1864		4000	21.7332	18.2296	12.3171
400	20.0888	448.5696*	17.1356		40000	24.705	24.12	16.7108

## Sheet: Supplementary Fig.1 
a	hMATE1-Fab 3					b	hMATE1-Fab6
c	hMATE1-Fab 6-Nanobody + MPP					d	hMATE1-Fab 6-Nanobody + MF					e	hMATE1-Fab6-Nanobody + CMT
